# Supplementary material for: Survey of sand fly fauna in six provinces of Southern Vietnam with species identification using DNA barcoding
Source: Parasit Vectors. 2024 Oct 29;17:443. doi: 10.1186/s13071-024-06509-w (PMC11523761; doi:10.1186/s13071-024-06509-w)
Supplement: Supplementary file 4 — Additional file 4: Supplementary Table S1. Additional details of the collection sites, including information on vegetation, temperature, animal and human presence, and a brief description of each site. [file 13071_2024_6509_MOESM4_ESM.xlsx]

## Sheet: Sheet1
Supplementary Table S1
Provinces	Geographical region	Collection source	GPS coordinates	Collection date (month/day/year)	Number of traps set	Average Temperature	Vegetation	Animals	Human presence	Location Description
Ho Chi Minh	Southeastern	Urban	106.6792, 10.825	2022-06-29	2	32°C	Shrubs and bushes, overgrown vegetation such as different kind of weeds	Dogs, urban rodents (rats and mice, etc), birds, reptiles, stray cats	Yes	Abandoned buliding in the middle of urban residential area
		Rural	106.42898, 11.03543	2022-05-14	1	31°C	Rubber trees, longan trees, bamboos, shrubs and bushes, lime trees, banana, mango trees, jackfruit trees	Dogs, small rodents (rats, squirrels), amphibians, reptiles, chickens, birds	Yes	Rural residence with rubber plantation, small orchard, fish pond, garden and family farm that raised chickens
				2022-05-21	1	28°C
				2022-05-26	1	30°C
		Suburb	106.79728, 10.86957	2024-05-30	3	26°C	Mixed shrubs and bushes, different kind of shade trees, ornamental plants garden	Dogs, rodents, amphibians, reptiles, birds	Yes	Inside university headquarter campus, with ornamental plant gardens and shade trees
		Suburb	106.7723, 10.8606	2024-05-30	3	26°C	Mixed shrubs and bushes, woody trees, secondary forests	Dogs, small rodents, amphibians, reptiles, birds	Yes	Surroundings of university campus with abandoned buildings, lakes
Dong Nai	Southeastern	Forest	107.4291, 11.42228	2022-05-17	3	27°C	Mixed primary and secondary tropical seasonal deciduous forest, bamboos, shrubs and bushes	Reptiles, rodents, wild animals and birds (monkeys, deers,etc)	Yes	Inside a by-the-river national park with management office, research centers and ecotourism services, including tropical seasonal forests, grasslands and riparian zone
Tay Ninh	Southeastern	Rural	106.4135, 11.0335	2022-05-14	2	31°C	Rubber plantation, shrubs, rice paddy fields, variety of orchids, bamboos	Dogs, cows, chickens, small rodents (squirrels, rats, etc), reptiles (snakes, geckos,etc), birds	Yes	Rural residence surrounded by rubber plantation, orchid farm and presence of termites mounds
				2022-05-21	2	28°C
Binh Duong	Southeastern	Urban	106.7831, 10.8927	2023-05-29	2	28°C	Mixed shrubs and bushes	Small rodents (rats and mice), reptiles, amphibians, birds	Yes	Residence surrounding university campus and student dormitory
		Suburb	106.7701, 10.9085	2022-05-31	3	32°C	Shrubs and bushes, banana trees, seedling plantation	Dogs, cats, small rodents	Yes	Inside seedling plantation surrounded by suburban residence
Ba Ria-Vung Tau	Southeastern	Moutain based seaside	107.0612, 10.3606	2022-05-21	2	29°C	Shrubs and bushes of overgrown vegetation such as different kind of weeds	Reptiles, rodents, wild animals, dogs, cats	Yes	Family-owned hostel built against a slope of rocky moutain by the sea
An Giang	Southwestern (Mekong Delta)	Rural	104.9364, 10.4671	2022-06-09	2	34°C	Shrubs and bushes, bamboos, jackfruit trees, guava trees	Dogs, chickens, ducks, cows, small rodents, reptiles (snakes,..)	Yes	Rural residence with garden and bamboo trees
				2022-06-10	2	28°C
		Rural mountain base	104.9024, 10.4507	2022-07-05	2	34°C	Deciduous forest with plenty of bamboo trees; plenty of bushes and shrubs	Reptiles, rodents, bats, wild animals and birds	Yes	Sparsely populated residence at rocky mouintain base (west of An Giang province)
				2022-07-06	2	27°C
